# Supplementary material for: A local optimization framework for addressing conservation conflicts in mosaic ecosystems
Source: PLoS One. 2019 May 31;14(5):e0217812. doi: 10.1371/journal.pone.0217812 (PMC6544304; doi:10.1371/journal.pone.0217812)
Supplement: S1 File — Attached Separately. (XLSX) [file pone.0217812.s003.xlsx]

## Sheet: Plan1
Categoria	Categoria		Abandonado	Abandono	Abandono	Abandono	Abandono	Abandono	Abandono	Abandono	Abandono	Abandono	Abandono	Abandono	Abando	Abandonado	Abandonado	Abandono 2	Abandono 2	Abandono 2	Abandono 2	Abandono 2	Abandono Estrada	Abandono Estrada	Abandono Estrada	Abandono Estrada	Abandono Estrada	Abandono-Estrada	Abandono-Estrada	Abandono-Estrada	Abandono-Estrada	Abandono-Estrada	Antrop	Antrop	Antrop	Antropizado	Antropizado	Antropizado	Antropizado	Antropizado	Antropo	Antrop	Pastejo 3	Pastejo 3	Pastejo 3	Pastejo 3	Pastejo 3	Pasto Canyon	Pasto Canyon
TREATMENT	TREAT		AB	AB	AB	AB	AB	AB	AB	AB	AB	AB	AB	AB	AB	AB	AB	AB	AB	AB	AB	AB	AB	AB	AB	AB	AB	AB	AB	AB	AB	AB	ANT	ANT	ANT	ANT	ANT	ANT	ANT	ANT	ANT	ANT	GRAZ	GRAZ	GRAZ	GRAZ	GRAZ	GRAZ	GRAZ
			3	3	3	3	3	3	3	3	3	3	3	3	3	3	3	3	3	3	3	3	3	3	3	3	3	3	3	3	3	3	2	2	2	2	2	2	2	2	2	2	1	1	1	1	1	1	1
Date	Data		27.11.2013	27.11.2013	27.11.2013	27.11.2013	27.11.2013	27.11.2013	27.11.2013	27.11.2014	27.11.2015	27.11.2016	27.11.2017	27.11.2018	28.11.2013	28.11.2013	28.11.2013	28.11.2013	28.11.2013	28.11.2013	28.11.2013	28.11.2013	27.11.2013	27.11.2023	27.11.2024	27.11.2025	27.11.2026	27.11.2013	27.11.2013	27.11.2013	27.11.2013	27.11.2013	28.11.2013	28.11.2013	28.11.2013	28.11.2013	28.11.2013	28.11.2013	28.11.2013	28.11.2013	27.11.2013	26.11.2013	28.11.2013	28.11.2013	28.11.2013	28.11.2013	28.11.2013	27.11.2018	27.11.2019
Area	Area		2	2	2	2	2	2	2	2	2	2	2	2	2	2	2	2	2	2	2	2	5	5	5	5	5	5	5	5	5	5	6	6	6	6	6	6	6	6	6	6	3	3	3	3	3	4	4
Parcela	Parcela		38a	36a	37a	14A	15A	16A	15	16	14	13	12	11	35a	39a	40a	32	33	34	35	36	31a	27a	28a	29a	30a	31	30	27	28	29	41a	42a	43a	37	38	39	40	41	32a	31b	45	46	52a	53a	54a	25a	26a
Médias Alturas	Médias Alturas		40	55	85	62	66	75	31	32	71	56	45	82	80	65	25	46	57	40	27	41	39	35	41	27	45	34	44	39	33	34	10	10	8	10	18	12	12	19	10	12	13	10	8	8	6	17	10
Altura 1/height 1	Altura 1		40	32	100	34	30	75	42	32	84	51	24	82	74	80	25	49	57	58	22	27	25	33	12	45	55	61	44	39	33	23	10	20	40	11	23	12	13	8	5	34	13	14	8	5	8	17	10
Altura 2	Altura 2		30	55	60	62	64	78	31	35	60	56	39	85	80	65	12	54	67	39	51	43	30	38	57	40	36	34	57	39	48	38	10	10	5	8	25	10	9	19	38	23	15	10	5	5	5	8	10
Altura 3	Altura 3		45	63	90	64	66	56	28	56	55	37	53	90	94	10	50	41	68	52	22	41	39	35	41	27	50	6	34	13	28	34	30	10	10	10	18	20	2	4	45	12	5	6	10	10	8	11	8
Altura 4	Altura 4		40	70	85	56	70	75	25	30	82	62	59	77	76	45	60	28	41	39	38	49	65	30	50	27	45	30	48	50	30	27	5	5	7	8	14	13	12	44	5	5	41	4	30	35	6	59	19
Altura 5	Altura 5		30	55	60	64	70	95	32	25		83	45	82	80	65	25	46	49	40	27	40	55	37	41	18	30	59	36	44	34	53	30	4	8	10	12	2	28	21	10	12	10	11	6	8	6	18	12
Cobertura vegetação/ vegatation cover	Cobertura vegetação		9	10	10	10	10	8	10	9	10	10	10	10	9	9	9	9	9	10	9	9	10	9	10	9	9	10	9	10	9	9	8	9	9	9	9	10	9	7	9	9	10	8	8	9	9	9	8
Cobertura solo/soil cover	Cobertura solo		0	0	0	0	0	2	0	0.4	0	0	0	0	0	0	0.2	1	0	0	0.2	0.2	0	0	0	0	0.2	0	0	0.2	0	0	0.2	0.2	0.2	0	0	0	0.1	2	0	0.4	0	0	0.1	0.1	0	0.4	0.1
Cobertura esterco/cover manure	Cobertura esterco		0	0	0	0	0	0	0	0	0	0	0	0	0.1	0	0	0	0	0.2	0	0	0	0	0.1	0	0.4	0	0	0	0	0	0.4	0.2	0	0.4	0	0.4	0.2	0.2	0	0.2	0.2	1	0.4	0	0.1	0.1	0.4
Cobertura mantilho/litter cover	Cobertura mantilho		1	0.4	0.2	0.1	0.1	0.4	0.4	0	0	0.2	0.1	0	1	1	0.4	0.2	1	0.2	0.4	0.2	0.4	1	0.1	0.4	0.4	0.4	1	0.2	0	1	1	0.4	1	0	1	0	0.2	0.2	1	1	0.4	1	2	2	1	1	1
Rocha/ rock	Rocha		0	0	0	0	0	0	0	0	0	0	0	0	0	0	0	0	0	0	0	0	0	0	0	0.2	0.2	0	0	0	0	0	0	0	0	0.2	0	0	0	0.1	0	0	0	0	0	0.1	0	0	0
Biomassa morta/ dead biomass	Biomassa morta		3	3	4	3	4	4	2	3	4	4	5	2	3	5	1	5	5	6	3	6	3	2	2	2	2	7	4	4	0	4	2	0.4	1	0	4	1	3	2	1	2	3	2	0.2	0.4	0.4	2	0.4
0	Sorgastrum sp.		6	9	8	9	10	7	0.2	5	10	9	8	8	9	7	3	4	8	6	2	3	8	7	6	7	7	8	6	0.1	6	8	4	0.4	3	1	1	0.2	3	1	2	0	0.1	0.4	0.1	0	0	0.2	0
Andropogon lateralis	Andropogon lateralis		0	0	0	1	0.2	1	1	0.1	0.2	1	2	0	0	0	0.4	6	0.2	2	4	6	0.4	1	1	0.4	0	1	3	7	3	1	3	1	2	2	7	3	3	5	6	3	4	6	4	5	4	8	6
Baccharis crispa Spreng.	Baccharis crispa Spreng.		0.1	0.4	0.1	0.2	0	0.1	0.4	2	0	0	0	0.4	0.2	0.1	0	0	1	2	4	0	0.4	0	0.2	0.1	0	0.2	0.2	2	0	1	0.1	0	0.1	0.1	0.2	0	0.2	0.1	0.2	0.1	3	0.2	1	0.2	0.2	0.2	0.4
Rhynchospora flexuosa	Rhynchospora flexuosa		0	0	0	0	0	0	0	0.1	0	0.1	0	0	0	0	0	0	0	0	0.1	0	0	0	0.1	0.1	0.2	0.2	1	0	0	0	0	0	0	0	1	0	0	0.1	1	0	1	1	0.4	0.1	0.1	0.1	0.2
Paspalum pumilum	Paspalum pumilum		0	0	0	0	0	0	0	0.2	0	0	0	0	0	0	0.4	0	0	0.1	0	0	0.2	0.1	0.1	0	0	0	0	0.1	1	0	0.2	2	0	5	0	0.4	0.1	0.1	0	0.4	1	1	0	1	0.4	0.4	0.4
Schizachyrium tenerum Nees	Schizachyrium tenerum Nees		0.4	0.4	0.1	0	0.1	0.2	0.4	0	0	0.1	0.1	0	0.1	0.1	0	0.1	0.1	0.1	0.1	0	0	0.1	0	0.4	0	0.1	0	0	0	0	0	0	0.1	0	0.1	0	0.1	0	0.4	0.4	0.1	0	0.1	0.1	0.1	0	0.1
Selaginella.sp	Selaginella.sp		0.4	0	0.1	0	0	0	0	0	0.1	0.1	0	2	2	0	0	0	0.1	0	0.1	0.1	0	1	0	0.1	0	1	0.1	0	0.1	0.1	0.1	0	0.1	0.1	0.2	0.1	0.2	0	0.4	0.1	0.1	0.1	0.1	1	0.2	0	0.1
Axonopus siccus	Axonopus siccus		0.1	0	0	0	0.1	0	4	0.1	0	0	0.2	0	0.4	0	0	0.2	0	0.1	0.2	0.2	0.4	1	0.1	0.1	1	0	0	0	0.4	0.1	0	0	0	0	0.2	0	0	0	0.4	0	0.2	0.1	0.2	0.2	0.1	0	0.1
Axonopus affinis	Axonopus affinis		0	0	0	0	0	0	0	0	0	0	0	0	0	0	0.1	0	0.1	0.1	0	0	0.4	0	1	0.1	1	0.1	0	0	0	0.1	0.2	0.2	3	1	0	6	0.1	1	0	0.2	1	0.1	0.4	0	3	0.1	0
Galium humile	Galium		0	0	0.1	0	0	0	0	0	0	0.1	0	0	0	0	0.1	0	0	0	0.1	0.1	0	0.1	0	0.1	0.1	0	0	0	0	0	0	0.2	0.2	0.2	0.1	0.4	0.1	0.1	0.1	0.1	0.1	1	0.1	0	0.1	0.1	0.2
Gymnopogon burchellii	Gymnopogon		0.4	1	0	0.1	0	0.1	0.1	0.1	0	0.1	0	0	0	0	0	0	0	0.4	0.1	0.2	0	0.2	1	0.4	0	0.1	0	0	0.1	0	0.1	0	0.1	0	0	0	0	0	0	0	0.1	0.1	0.2	0.1	0	0.1	0.4
Tibouchina gracilis	Tibouchina gracilis		0.1	0.1	0	0	0	0.1	0.1	0	0.1	0.1	0.1	0.1	0	0.1	0.1	0	0	0.1	0	0	0.1	0	0	0.2	0	0.1	0.1	0.1	0.1	0	0.1	0.1	0.1	0.1	0.2	0	0	0.2	0	0.1	0.1	0.1	0.1	0.2	0.1	0	0.1
Chascolytrum parodianum (Roseng., B.R.Arrill. & Izag.) Matthei	Chascolytrum parodianum (Roseng., B.R.Arrill. & Izag.) Matthei		0.1	0.1	0	0	0	0	0	0.1	0	0	0	0	0.1	2	0.1	0.1	0.1	0.1	0	0.2	0	0.1	0.1	0	0	0	0.1	0	0	0	0.1	0	0	0	0.1	0.1	0.1	0	0.1	0	0.1	0	0.1	0	0.1	0	0.1
Oxalis bipartita	Oxalis bipartita		0.1	0.1	0	0	0	0	0.1	0.1	0	0	0	0	0.1	0	0.1	0	0	0.1	0.1	0.1	0	0	0.1	0.1	0.1	0.1	0.1	0	0.1	0	0.1	0	0.4	0	0	0	0	0	0.1	0.1	0.1	0.1	0.1	0.1	0.1	0	0.1
Gamochaeta coarctata (Willd.) Kerguélen	Gamochaeta coarctata (Willd.) Kerguélen		0	0	0	0	0	0.1	0	0	0	0	0	0	0.1	0	0	0	0	0	0	0	0	0.1	0	0	0	0.1	0	0	0	0	0	0.1	0.1	0.1	0.1	0.1	0	0	0	0.1	0	0	0.4	0.1	0.1	0	0
Baccharis apicifoliosa	Baccharis.apicifoliosa		0	0	5	0	0	0	0	0	0	0	0	0	2	0	2	0	0	0	0	0	0	0	0	0	0	0	0	0.4	0	0.1	0	1	0	0	0	0.2	0	0	0	2	0.1	0	0.4	0.4	0.1	0.1	0
Dichanthelium sabulorum	Dichanthelium sabulorum		0.1	0.1	0	0	0	0	0	0	0	0.1	0	0	0	0	0.1	0	0	0	0	0	0.2	0.2	0	0	0.1	0	0	0.1	0	0	0.1	0	0.1	0.1	0.1	0.1	0	0.1	0	0.1	0.1	0	0.1	0.1	0	0	0
Eupatorium sp. 1	Eupatorium sp.	15a, 38, 45, 46, 22, 18, 17, 21a, 43 50a, 51a, 44	0	0	0	0.2	0.1	0.2	0	0.1	0	0	0	0	0	0	0	0	0.2	0	0.1	0	0.1	0.1	0	0	0	0.1	0	0	0	0	0	0	0	0	0.1	0	0	0	0	0	0.1	0.1	0	0	0	0	0
Chevreulia acuminata	Chevreulia acuminata		0	0	0	0	0	0	0	0	0	0	0	0	0	0	0	0	0	0.1	0	0	0	0	0	0	0	0	0	0	0	0.1	0	0	0.1	0.1	0	0.1	0.1	0.1	0	0.1	0	0	0	0.1	0.1	0	0
Hydrocotyle exigua	Hydrocotyle exigua		0	0	0	0	0	0	0	0	0	0	0	0	0	0	0	0.1	0	0	0	0	0	0	0.1	0	0	0	0	0	0	0	0.1	0.4	0.1	0.1	0.1	0.1	0.1	0	0.1	0	0	0.1	0.1	0.1	0.1	0.1	0.1
Hypoxis decumbens	Hypoxis decumbens		0	0	0	0	0	0	0	0	0.1	0	0	0.1	0	0	0	0.1	0.1	0.1	0	0	0	0.1	0	0	0	0	0	0	0	0.1	0.2	0.2	0	0	0	0	0.1	1	0.1	0.1	0.1	0.1	0	0	0	0.1	0
Dichondra sericea	Dichondra sericea		0	0	0	0	0	0	0	0	0	0	0	0.1	0	0	4	0	0.1	0.1	0.1	0	0	0	0	0	0	0	0	0	0	0	0	3	0	0	0	0	0	0	0	0	0.1	0	0	0	0	0	0
Rhynchospora barrosiana	Rhynchospora barrosiana		0	0	0	0	0	0	0.4	0	0	0	0	0	0	0	0	0	0	0	0	0	0	0	0	0	0	0	0	0	0	0	0	0	0	0	0.1	0	0.1	0	0	0.1	0	0	0.1	1	0.4	0.2	0
Glandularia catharinae (Moldenke) N.O'Leary & P. Peralta	Glandularia catharinae (Moldenke) N.O'Leary & P. Peralta		0.2	0	0	0	0	0	0	0.4	0	0	0	0	0	0	0	0	0.1	0.4	0.1	0.1	0	0	0	0	0	0.1	0.1	0	0	0	0	0	0	0	0	0	0	0	0	0.1	0	0	0	0	0	0	0
Senecio brasiliensis	Senecio brasiliensis		0	0	0	0	0	0.2	0	0	0	0	0	0	0	0	0.1	0	0	0	0	0	0	0	0	0	0	0	0	0	0	0	0	0.4	0	0	0.1	0.1	0.1	0.1	0	2	0	0.1	0	0	0	0	0
Euphorbia peperomioides Boiss.	Euphorbia peperomioides Boiss.		0	0.1	0	0	0	0	0	0	0	0	0	0	0	0	0	0	0	0	0	0	0	0	0	0.1	0	0	0	0	0.1	0	0	0	0	0	0	0.1	0.1	0.1	0	0	0	0	0.1	0.1	0	0.1	0
Calydorea crocoides	Calydorea crocoides		0	0	0	0	0	0	0	0	0	0	0	0	0	0	0	0	0	0	0.1	0	0	0	0	0	0	0	0	0	0	0	0.1	0.1	0	0.1	0	0	0	0	0	0	0	0.1	0.1	0	0.1	0	0.1
Danthonia montana	Danthonia montana		0	0	0	0	0	0	0	0	0	0	0	0	0	0	0	0	0	0.1	0.2	0.1	0	0	0	0	0	0	0	0	0	0	0	0	0	0	0	0	0	0	0	0	0	0.1	0	0.1	0	0	0
Chaptalia runcinata	Chaptalia runcinata		0	0	0	0	0	0	0	0.1	0	0	0	0	0	0	0	0	0	0	0.1	0	0	0	0	0	0	0	0	0	0	0	0	0	0	0	0	0	0	0	0	0	0.1	0	0.1	0	0	0	0
Eupatorium ascendens	Eupatorium ascendens		0.1	0	0	0	0	0	0	0	0	0	0	0	0	0	0	0	0	0	0	0	0.1	0	0	0	0.1	0	0	0	0	0.1	0	0	0.1	0	0	0	0	0	0	0	0	0	0.1	0	0.1	0.1	0
Sisyrhynchium sp.	Sisyrhynchium amarela		0	0	0	0	0	0	0	0	0	0	0	0	0	0	0	0	0	0	0	0	0	0	0	0	0	0	0	0	0	0	0	0	0	0.1	0	0	0	0	0.1	0	0	0.1	0	0	0.1	0	0.1
Scleria distans	Scleria distans		0	0	0	0	0	0	0	0	0	0	0	0	0	0	0	0	0	0	0	0	0	0	0	0	0	0	0	0	0	0	0	0	0.4	0	0	0	0	0	0	0	0	0	0	0	0	0	0
Piptochaetium montevidensis	Piptochaetium montevidensis		0	0	0	0	0	0	0	0	0	0	0	0	0	0	0.1	0	0.1	0.1	0	0.1	0.1	0	0	0	0	0	0	0.1	0	0	0	0	0.2	0.2	0	0	0	0.1	0	0.1	0	0	0.4	0	0	0	0
Baccharis uncinella	Baccharis uncinella		0	0.1	0	0	0.2	0	0	0	0	0	0	0	0	0	1	0	0	0	0	0.1	0	0	0	0	0	0	0	0	0	0	0	0	0	0	0	0	0	0	0.4	0	0.1	0	0.1	0.1	0	0	0
Dichondra macrocalyx	Dichondra macrocalyx		0	0	0	0	0	0	0	0	0	0	0	0	0	0	0	0	0	0	0	0	0	0	2	0	0	0	0	0	0	0	0.1	0	0.1	0.2	0	0.2	0.1	0.1	0	0	0	0	0	0	0	0	0
Achyrocline.vauthieriana	Achyrocline.vauthieriana		0	0	0	0	0	0	0	0	0	0	0	0	0	0	0	0	0	0.1	0	0	0	0	0	0	0	0	0	0	0	0	0	0	0	0.1	0	0	0	0	0	0	0	0	0	0	0	0	0
Plantago australis Lam.	Plantago australis Lam.		0	0	0	0	0	0	0	0	0	0	0	0	0	0	0.1	0	0	0	0	0	0	0	0	0	0	0	0	0	0	0.3	0.2	0	0	0	0	0.1	0.1	0	0.2	0.1	0	0	0	0	0	0.1	0
Piptochaecium alpinum L.B. Smith	Piptochaecium alpinum L.B. Smith		0	0	0	0	0	0	0	0	0	0	0	0	0	0	0	0	0	0	0	0.1	0	0	0	0	0	0	0	0	0	0	0.1	0	0	0	0	0	0	0.1	0	0	0	0	0	0	0	0	0
Elionurus muticus (Spreng.) Kuntze	Elionurus muticus (Spreng.) Kuntze		0	0	0	0	0	0	4	0.1	0	0	0	0	0	0	0	0	0	0	0	0	0	0	0	0	0	0	0	0	0	0	0	0	0	0	0	0	0	0	0	0	0	0	0	0	0	0	0
Kyllinga vaginata	Kyllinga vaginata		0	0	0	0	0	0	0	0	0	0	0	0	0	0	0	0	0	0	0	0	0	0	0	0	0	0	0	0	0	0	0.1	0	0.1	0.1	0	0	0	0	0	0	0	0	0.4	0	0.2	0	0
Centella asiatica	Centella asiatica		0	0	0	0	0	0	0	0	0.1	0	0	0	0	0	0.1	0	0	0	0	0	0	0	0	0.1	0	0	0	0.1	0	0	0	0	0	0	0	0	0	0.1	0	0	0.4	0	0	0	0	0	0
Baccharis subtropicalis	Baccharis subtropicalis		0	0	0	0	0	0	0	0	0	0	0	0	0	0	0	0	0	0	0	0	0	0	0	0	0	0	0	0	0	0	0	0	0.1	0	0	0	0	0	2	0	0	0	0	0	0	2	0
Richardia humistrata	Richardia humistrata		0	0	0	0	0	0	0	0.1	0	0	0	0	0	0	0	0	0	0	0	0	0	0	0	0	0	0	0	0.2	0	0	0	0	0	0.1	0	0	0.1	0.1	0	0.1	0	0.1	0	0	0	0	0
Holocheilus sp. 1	Holocheilus (Holocheilus 1)	38a, 35, 36, 27a, 30a, 43a, a20, 24, 21a, 43	0.1	0	0	0	0	0	0	0	0	0	0	0	0	0	0	0	0	0	0.1	0.1	0	0.1	0	0	0.1	0	0	0	0	0	0	0	0.1	0	0	0	0	0	0	0	0	0	0	0	0	0	0
Polygala.riograndensis	Polygala.riograndensis		0	0.1	0	0	0	0	0	0	0	0	0	0	0	0	0	0	0	0	0	0	0.1	0.1	0	0	0	0	0	0.1	0	0	0	0	0	0	0	0	0	0	0	0	0	0	0	0	0	0	0
Chryolaena flexuosa	Chryolaena flexuosa		0.1	0.1	0	0	0	0	0	0	0	0	0	0	0.1	0	0	0	0	0	0	0	0	0	0	0.1	0	0	0	0	0.1	0	0	0	0	0	0	0	0	0	0	0	0	0.1	0.2	0.2	0	0	0
Sisyirinchium micranthum	Sisyirinchium micranthum		0	0	0	0	0	0	0	0	0	0	0	0	0	0	0	0	0	0	0	0	0	0	0	0	0	0	0	0	0	0.1	0	0	0	0.2	0	0	0.1	0.1	0	0	0	0	0	0	0	0	0
Solanum sp. 1	Solanum sp. Joá	21a, 22, 22a, 25a,K	0	0	0	0	0	0	0	0	0	0	0	0	0	0	0	0	0	0	0	0	0	0	0	0	0	0	0	0	0	0.1	0	0	0	0	0	0.1	0	0	0	0	0.1	0	0	0	0	0.2	0
Gamochaeta purpurea (L.) Cabrera	Gamochaeta purpurea (L.) Cabrera		0	0	0	0	0	0	0	0	0	0	0	0.2	0	0	0	0.1	0	0	0	0	0	0	0	0	0	0	0	0	0	0	0	0	0	0	0	0	0	0	0	0	0	0.1	0	0.1	0	0	0
Plantago guilleminiana Decne.	Plantago guilleminiana Decne.		0	0	0	0	0	0	0	0	0	0	0	0.2	0	0	0	0	0.2	0.1	0	0	0	0	0	0	0	0	0	0.2	0	0	0	0	0	0.1	0.1	0	0	0	0	0	0	0	0	0	0	0	0
Paspalum nicorae Parodi	Paspalum nicorae Parodi		1	0	0	0	0	0	0	0	0	0	0	0	0	0.1	0	0	0	0	0	0	0	0	0	0	0	0	0	0	0	0	0	0	0	0	0	0	0	0	0	0	0	0	0.4	0	0	0	0
Hypochaeris.chilensis	Hypochaeris.chilensis		0	0	0	0	0	0	0	0	0	0	0	0	0	0	0	0	0	0	0	0	0	0	0	0	0	0	0	0	0.1	0	0	0	0	0	0	0	0	0	0	0	0	0	0.1	0.1	0	0	0
Paspalum plicatulum	Paspalum plicatulum		0	0	0	0	0	0	0	0	0	0	0	0	0	0	0	0	0	0	0.1	0.1	0	0	0	0	0	0	0	0	0	0	0	0	0	0	0	0	0.1	0	0	0	0	0	0	0	0	0	0
Trichocline catarinensis	Trichocline catarinensis		0	0	0	0	0	0	0	0	0	0	0	0	0	0	0	0	0	0	0	0	0	0	0	0.1	0	0	0	0	0	0	0	0	0	0	0	0	0	0	0	0	0.1	0	0.1	0	0	0	0
Stelenocephalum melanotrichus	Stelenocephalum melanotrichus		0.1	0	0	0	0	0	0	0	0	0	0	0	0	0	0	0	0	0.4	0	0	0	0	0	0	0	0	0	0	0	0	0	0	0	0	0	0	0	0	0	0	0	0	0.1	0.1	0	0	0
Steinchisma hians	Steinchisma hians		0	0	0	0	0	0	0	0	0	0	0	0	0	0	0	0	0	0	0	0	0	0	0	0	0	0	0	0	0	0	0	0	0	0	0	0	0	0.1	0	0	0	0	0	0	0	0	0
Briza uniolae	Briza uniolae aspera		0	0	0	0	0	0	0	0	0	0	0	0	0	0	0	0	0	0	0	0	0	0	0.1	0	0	0	0	0	0	0	0	0	0	0	0	0	0	0	0.1	0	0	0	0	0.1	0	0	0
Axonopus compressus (Sw.) P. Beauv.	Axonopus compressus (Sw.) P. Beauv.		0	0	0	0	0	0	0	0	0	0	0	0	0	0	0	0	0	0	0	0	0	0	0	0	0	0	0	0	0	0	0	0	0	0	0	0	3	0.2	0	0	0	0	0	0	0	0	0
Lucilia.acutifolia	Lucilia.acutifolia		0.2	0	0	0	0	0	0.1	0.1	0	0.1	0	0	0	0	0	0	0.1	0	0	0	0	0	0	0	0.1	0	0	0	0	0	0	0	0	0	0	0	0	0	0	0	0	0	0	0	0	0	0
Oxalis.articulata	Oxalis.articulata		0	0	0	0	0	0	0	0	0	0	0	0	0	0	0	0	0	0	0	0	0	0	0	0.1	0	0	0	0	0	0	0	0.1	0	0	0.1	0	0	0	0	0	0	0	0.1	0	0	0	0
Perezia squarrosa (Vahl.) Less.	Perezia squarrosa (Vahl.) Less.		0	0	0	0	0	0	0	0	0	0	0	0	0	0	0	0	0	0	0	0	0	0	0	0	0	0	0	0	0	0	0	0	0	0	0	0	0	0	0	0	0	0	0	0	0	0	0
Danthonia montevidensis	Danthonia montevidensis		0	0	0	0	0	0	0	0	0	0	0	0	0	0	0	0	0	0	0	0	0	0	0	0	0	0	0	0	0	0	0	0	0	0	0	0	0	0	0	0	0	0	0	0	0.1	0	0.1
Asteraceae sp. 3	Pterocaulon cf. coletada (mas nao é…)	53a, 12, 35a, 53a	0	0	0	0	0	0	0.1	0	0	0.1	0.1	0	0.1	0	0	0	0	0	0	0	0	0	0	0	0	0	0	0	0	0	0	0	0	0	0	0	0	0	0	0	0	0	0	0.1	0	0	0
Gomphrena schlechtendaliana Mart.	Gomphrena schlechtendaliana Mart.		0	0	0	0	0	0	0	0	0	0	0	0	0	0	0	0	0	0	0	0	0	0	0	0	0	0	0	0	0	0	0	0	0	0	0.1	0	0	0.1	0	0	0	0.1	0.1	0	0	0	0
Herbertia lahue	Herbertia lahue		0	0	0	0	0	0	0	0	0	0	0	0	0	0	0.1	0	0	0	0	0	0	0	0	0	0	0	0	0	0	0	0	0	0	0	0	0	0	0	0	0	0	0	0	0	0	0	0
Baccharis pseudomiriocephala	Baccharis pseudomiriocephala		0	0	0	0.1	0.1	0	0	0	0	0	0	0	0	0	0	0	0	0	0	0	0	0	0	0	0	0	0	0	0	0	0	0	0	0	0	0	0	0	0	0	0	0	0	0	0	0	0
Pamphalea heterophylla	Pamphalea heterophylla		0	0	0	0	0	0	0	0	0	0	0	0	0	0	0	0.1	0	0	0	0	0	0	0	0	0	0	0	0	0	0	0	0	0	0	0	0	0	0	0	0	0	0	0	0	0	0	0
Cerastium.glomeratum	Cerastium.glomeratum		0	0	0	0	0	0	0	0	0	0	0	0	0	0	0	0	0	0	0	0	0	0	0	0	0	0	0	0	0	0	0	0	0.1	0	0	0	0	0	0	0	0.1	0	0	0	0	0	0
Glechon sp. 1	Glechon coletado	32a, 38, 3a, 17	0	0	0	0	0	0	0	0	0	0	0	0	0	0	0	0	0	0	0	0	0	0	0	0	0	0	0	0	0	0	0	0	0	0	0.1	0	0	0	0.1	0	0	0	0	0	0	0	0
Nothoscordium sp.	Nothoscordium sp.		0.1	0	0	0	0	0	0	0	0	0	0	0	0	0	0	0	0	0	0	0	0	0	0.1	0	0.1	0	0	0	0	0	0	0	0	0	0	0	0	0	0	0	0	0	0	0	0	0	0
Tibouchina.rupestris	Tibouchina.rupestris		0	0	0	0	0	0	0	0	0	0	0	0	0	0	0	0	0	0	0	0	0	0	0	0	0	0	0	0	0	0	0	0	0	0	0	0	0	0.1	0	0	0	0	0	0	0	0	0
Aristida filifolia (Arechav.) Herter	Aristida filifolia (Arechav.) Herter		0	0	0	0	0	0	0	0	0	0	0	0	0	0	0	0	0	0	0	0	0	0	0	0	0	0	0	0.1	0	0	0	0	0	0.1	0	0	0	0	0	0	0	0	0	0	0	0	0.2
Acantaceae sp. 1	Acantaceae 1	30a, a4, 8a	0	0	0	0	0	0	0	0	0	0	0	0	0	0	0	0	0	0	0	0	0	0	0	0	0.1	0	0	0	0	0	0	0	0	0	0	0	0	0	0	0	0	0	0	0	0	0	0
Baccharis.cognata	Baccharis.cognata		0	0	0	0	0	0	0	0.1	0	0	0	0	0	0	0	0	0	0	0	0	0	0	0	0	0	0	0	0	0	0	0	0	0	0	0	0	0	0	0	0	0	0	0	0	0	0	0
Chaptalia.integerrima	Chaptalia.integerrima		0	0	0	0	0	0	0	0	0	0	0	0	0	0	0	0	0	0	0	0	0	0	0	0	0	0	0	0	0	0	0	0	0	0	0	0	0	0	0	0	0	0.1	0	0	0	0	0
Glandularia morrubioides (Cham.) Tronc.	Glandularia morrubioides (Cham.) Tronc.		0	0.1	0	0	0	0	0	0	0	0	0	0	0	0	0	0	0	0	0	0	0	0	0	0	0	0	0	0	0	0	0	0	0	0	0	0	0	0	0	0	0	0	0	0	0	0	0
Polygala.leptocaulis	Polygala.leptocaulis		0	0	0	0	0	0	0	0	0	0	0	0	0	0	0	0	0	0	0	0	0	0	0	0	0	0	0	0	0	0	0	0	0	0	0	0	0	0	0	0	0	0	0	0	0	0	0
Salvia procurrens	Salvia procurrens		0	0	0	0	0	0	0	0	0	0	0	0	0	0	0	0	0	0	0	0	0	0	0	0	0	0	0	0	0	0	0	0	0	0	0	0	0.1	0.1	0	0	0	0	0	0	0	0	0
Symphyotrichium sp.	Symphyotrichium 1		0	0	0	0	0	0	0	0	0	0	0	0	0	0	0	0	0	0	0	0	0	0	0.1	0.1	0	0	0	0	0	0	0	0	0	0	0	0	0	0	0	0	0	0	0	0	0	0	0
Wahlenbergia linarioides	Wahlenbergia linarioides		0	0	0	0	0	0	0	0	0	0	0	0	0	0	0	0	0	0	0	0	0	0	0	0	0	0	0	0	0	0	0	0	0	0	0	0	0	0	0	0.1	0	0	0	0	0	0	0
Crotalaria hilariana	Crotalaria hilariana		0	0	0	0	0	0	0.1	0.4	0	0	0	0	0	0	0	0	0	0	0	0	0	0	0	0	0	0	0	0	0	0	0	0	0	0	0	0	0	0	0	0	0	0	0	0	0	0	0
Trifolium riograndense	Trifolium riograndense		0	0	0	0	0	0	0	0	0	0	0	0	0	0	0	0	0	0	0	0	0	0	0	0	0	0	0	0	0	0	0	0.2	0	0.2	0	0	0	0	0	0	0	0	0	0	0	0	0
Chaptalia excapa	Chaptalia excapa		0	0	0	0	0	0	0	0	0	0	0	0	0	0	0	0	0	0	0	0	0	0	0	0	0	0	0	0	0	0	0	0	0	0	0	0	0	0	0	0	0	0	0.2	0	0.1	0	0
Acicarpha spathulata R. Br.	Acicarpha spathulata R. Br.		0	0	0	0	0	0	0	0	0	0	0	0	0	0	0	0	0	0	0	0	0	0	0	0	0	0	0	0	0	0	0	0	0	0.1	0	0	0	0.1	0	0	0	0	0	0	0	0	0
Andropogon ternatus (Spreng.) Nees	Andropogon ternatus (Spreng.) Nees		0	0	0	0	0	0	0	0	0	0	0	0	0	0	0	0	0	0	0	0	0	0	0	0	0	0	0	0	0	0	0	0	0	0	0	0	0	0	0	0	0	0	0.1	0	0	0	0
Borreria.capitata	Borreria.capitata		0.1	0	0	0	0	0	0	0	0	0	0	0	0	0	0	0	0	0	0	0	0	0	0	0	0	0	0	0	0	0	0	0	0	0	0	0	0	0	0	0	0	0	0	0	0	0	0
Briza subaristata	Briza subaristata		0	0	0	0	0	0	0	0	0	0	0	0	0	0	0	0	0	0	0	0	0	0	0	0	0	0	0	0	0	0	0	0	0	0	0	0	0	0	0.1	0	0	0	0	0	0	0	0
Calea phyllolepis	Calea phyllolepis		0	0.1	0	0	0	0	0	0	0	0	0	0	0	0	0	0	0	0	0	0	0	0	0	0	0	0	0	0	0	0	0	0	0	0	0	0	0	0	0.1	0	0	0	0	0	0	0	0
Chascolytrum poomorphum (J. Presl) L. Essi, Longhi-Wagner & Souza-Chies	Chascolytrum poomorphum (J. Presl) L. Essi, Longhi-Wagner & Souza-Chies		0	0	0	0	0	0	0	0	0	0	0	0	0	0	0	0	0	0	0	0	0	0	0	0	0	0	0	0	0	0	0	0	0	0	0	0	0	0	0	0	0	0	0	0	0.1	0	0
Cyperaceae	Cyperaceae		0	0	0	0	0	0	0	0	0	0	0	0	0	0	0	0	0	0	0	0	0	0	0	0	0	0	0	0	0	0	0	0	0	0	0	0	0	0	0	0	0	0	0	0	0	0	0
Indet. 2	indet2	6a	0	0	0	0	0	0	0	0	0	0	0	0	0	0	0	0	0	0	0	0	0	0	0	0	0	0	0	0	0	0	0	0	0	0	0	0	0	0	0	0	0	0	0	0	0	0	0
Lobelia camporum Pohl	Lobelia camporum Pohl		0	0	0	0	0	0	0	0	0	0	0	0	0	0	0	0	0	0	0	0	0	0	0	0	0	0	0	0	0	0	0	0	0	0	0	0.1	0	0.1	0	0	0	0	0	0	0	0	0
Mecardonia caespitosa (Cham.) Pennell	Mecardonia caespitosa (Cham.) Pennell		0	0	0	0	0	0	0	0	0	0	0	0	0	0	0	0	0	0	0	0	0	0	0	0	0	0	0	0	0	0	0	0	0	0	0	0	0	0	0	0	0	0	0	0	0.1	0	0
Pfaffia.gnaphalioides	Pfaffia.gnaphalioides		0	0	0	0	0	0	0	0	0	0	0	0	0	0	0	0	0	0	0	0	0	0	0	0	0	0.1	0	0	0	0	0	0	0	0	0	0	0	0	0	0	0	0	0	0	0	0	0
Plantago. sp. 1	Plantago folha comprida e pontuda	50a, 52a	0	0	0	0	0	0	0	0	0	0	0	0	0	0	0	0	0	0	0	0	0	0	0	0	0	0	0	0	0	0	0	0	0	0	0	0	0	0	0	0	0	0	0.1	0	0	0	0
Croton migrans Casaretto	Croton migrans Casaretto		0	0	0	0	0	0	0	0	0	0	0	0	0	0	0	0	0	0	0	0	0	0	0	0	0	0	0	0	0	0	0	0	0	0	0	0	0	0.4	0	0	0	0	0	0	0	0	0
Chevreulia sarmentosa	Chevreulia sarmentosa		0	0	0	0	0	0	0	0	0	0	0	0	0	0	0	0	0	0	0	0	0	0	0	0	0	0	0	0	0	0	0	0	0	0	0	0	0	0	0	0	0	0	0	0	0	0	0
Eupatorium	Eupatorium		0	0	0	0	0	0	0	0	0	0	0	0	0	0	0	0	0	0	0	0	0	0	0	0	0	0	0	0	0	0	0	0	0	0	0	0	0	0	0	0	0	0	0	0	0	0	0
Holocheilus sp. 2	Holocheilus 2 (13)	13	0	0	0	0	0	0	0	0	0	0.2	0	0	0	0	0	0	0	0	0	0	0	0	0	0	0	0	0	0	0	0	0	0	0	0	0	0	0	0	0	0	0	0	0	0	0	0	0
Rhynchospora setigera	Rhynchospora setigera		0.2	0	0	0	0	0	0	0	0	0	0	0	0	0	0	0	0	0	0	0	0	0	0	0	0	0	0	0	0	0	0	0	0	0	0	0	0	0	0	0	0	0	0	0	0	0	0
Setaria vaginata Spreng.	Setaria vaginata Spreng.		0	0	0	0	0	0	0	0	0	0	0	0	0	0	0	0	0	0	0	0	0	0	0	0	0	0	0	0	0	0	0	0	0	0	0	0	0	0.2	0	0	0	0	0	0	0	0	0
Acantaceae sp. 2	Acantaceae 2	a4	0	0	0	0	0	0	0	0	0	0	0	0	0	0	0	0	0	0	0	0	0	0	0	0	0	0	0	0	0	0	0	0	0	0	0	0	0	0	0	0	0	0	0	0	0	0	0
Acisanthera quadrata Pers.	Acisanthera quadrata Pers.		0	0	0	0	0	0	0	0	0	0	0	0	0	0	0	0	0	0	0	0	0	0	0	0	0	0	0	0	0	0	0	0	0	0	0	0	0	0	0	0	0	0	0	0	0	0	0
Agrostis montevidensis Spreng. ex Nees	Agrostis montevidensis Spreng. ex Nees		0	0	0	0	0	0	0	0	0	0	0	0	0	0	0	0	0	0	0	0	0	0	0	0	0	0	0	0	0	0	0	0	0	0	0	0	0	0	0	0	0	0	0	0	0	0	0
Aspilia montevidensis	Aspilia montevidensis		0	0	0	0	0	0	0	0	0	0	0	0	0	0	0	0	0	0	0	0	0	0	0	0.1	0	0	0	0	0	0	0	0	0	0	0	0	0	0	0	0	0	0	0	0	0	0	0
Asteraceae sp. 1	Asteraceae 22a	22a	0	0	0	0	0	0	0	0	0	0	0	0	0	0	0	0	0	0	0	0	0	0	0	0	0	0	0	0	0	0	0	0	0	0	0	0	0	0	0	0	0	0	0	0	0	0	0
Asteraceae sp. 2	Asteraceae 29a	29a	0	0	0	0	0	0	0	0	0	0	0	0	0	0	0	0	0	0	0	0	0	0	0	0.1	0	0	0	0	0	0	0	0	0	0	0	0	0	0	0	0	0	0	0	0	0	0	0
Baccharis cordilifolia	Baccharis cordilifolia		0	0	0	0	0	0	0	0	0	0	0	0	0	0	0	0	0	0	0	0	0	0	0	0	0	0	0	0	0	0	0	0	0	0	0	0.1	0	0	0	0	0	0	0	0	0	0	0
Baccharis.microcephala	Baccharis.microcephala		0	0	0	0	0	0	0	0	0	0	0	0	0	0	0	0	0	0	0	0	0	0	0	0	0	0	0	0	0	0	0	0	0	0	0	0	0	0	0	0	0	0	0	0	0	0	0
Blechnum	Blechnum		0	0	0	0	0	0	0	0	0	0	0	0	0	0	0	0	0	0	0	0	0	0	0	0	0	0	0	0	0	0	0	0	0	0	0	0	0	0	0	0	0	0	0	0	0	0	0
Briofita 2	Briofita 2		0	0	0	0	0	0	0	0	0	0	0	0	0	0	0	0	0	0	0	0	0	0	0	0	0	0	0	0.1	0	0	0	0	0	0	0	0	0	0	0	0	0	0	0	0	0	0	0
Campomanesia aurea O. Berg.	Campomanesia aurea O. Berg.		0	0	0	0	0	0	0	0	0	0	0	0	0	0	0	0	0	0	0	0	0	0	0	0	0	0	0	0	0	0	0	0	0	0	0	0	0	0	0	0	0	0	0	0	0	0	0
Carex sororia	Carex sororia		0	0	0	0	0	0	0	0	0	0	0	0	0	0	0	0	0	0	0	0	0	0	0	0	0	0	0	0	0	0	0	0.1	0	0	0	0	0	0	0	0	0	0	0	0	0	0	0
Carex sp.	Carex sp.		0	0	0	0	0	0	0	0	0	0	0	0	0	0	0	0	0	0	0	0	0	0	0	0	0	0	0	0	0	0	0	0	0	0	0	0.1	0	0	0	0	0	0	0	0	0	0	0
Cerastium.rivulare	Cerastium.rivulare		0	0	0	0	0	0	0	0	0	0	0	0	0	0	0	0	0	0	0	0	0	0	0	0	0	0	0	0	0	0	0	0.1	0	0	0	0	0	0	0	0	0	0	0	0	0	0	0
Chaptalia.mandoni	Chaptalia.mandoni		0	0	0	0	0	0	0	0	0	0	0	0	0	0	0	0	0	0	0	0	0	0	0	0	0	0	0	0	0	0	0	0	0	0	0	0	0	0	0	0	0	0	0	0	0	0	0
Conyza bonariensis (L.) Cronquist	Conyza bonariensis (L.) Cronquist		0	0	0	0	0	0	0	0	0	0	0	0	0	0	0	0	0	0	0	0	0	0	0	0	0	0	0	0	0	0	0	0	0	0	0	0	0	0	0	0	0	0	0	0	0	0	0
Conyza rivularis Gardner	Conyza rivularis Gardner		0	0	0	0	0	0	0	0	0	0	0	0	0	0	0	0	0	0	0	0	0	0	0	0	0	0	0	0	0	0	0	0	0	0	0	0	0	0	0	0	0	0	0	0	0	0	0
Cunila sp. 1	Cunila sp.	2a	0	0	0	0	0	0	0	0	0	0	0	0	0	0	0	0	0	0	0	0	0	0	0	0	0	0	0	0	0	0	0	0	0	0	0	0	0	0	0	0	0	0	0	0	0	0	0
Cuphea glutinosa Cham. & Schletdl.	Cuphea glutinosa Cham. & Schletdl.		0	0	0	0	0	0	0	0	0	0	0	0	0	0	0	0	0	0	0	0	0	0	0	0	0	0	0	0.1	0	0	0	0	0	0	0	0	0	0	0	0	0	0	0	0	0	0	0
Danthonia secundiflora	Danthonia secundiflora		0	0	0	0	0	0	0	0	0	0	0	0	0	0	0	0	0	0	0	0	0	0	0	0	0	0	0	0	0	0	0	0	0	0	0	0	0	0	0	0	0	0	0	0	0	0	0
Eragrostis lugens Nees	Eragrostis lugens Nees		0	0	0	0	0	0	0	0	0	0	0	0	0	0	0	0	0	0	0	0	0	0	0	0	0	0	0	0	0	0	0	0	0	0	0	0	0	0.1	0	0	0	0	0	0	0	0	0
Eryngium horridum	Eryngium horridum		0	0	0	0	0	0	0	0	0	0	0	0	0	0	0	0	0	0	0	0	0	0	0	0	0	0	0	0	0	0	0	0	0	0	0	0	0	0	0	0	0	0	0	0	0	0	0
Facelis retusa	Facelis retusa		0	0	0	0	0	0	0	0	0	0	0	0	0	0	0	0	0	0	0	0	0	0	0	0	0	0	0	0	0	0	0	0	0	0	0	0	0	0	0	0	0	0	0	0	0	0	0
Galianthe eupatorioides (Cham. & Schletdl.) E.L. Cabral	Galianthe eupatorioides (Cham. & Schletdl.) E.L. Cabral		0	0	0	0	0	0	0	0	0	0	0	0	0	0	0	0	0	0	0	0	0	0	0	0	0	0	0	0	0	0	0	0	0	0	0	0	0	0	0	0	0	0	0	0	0	0	0
Galium latoramosum Clos.	Galium latoramosum		0	0	0	0	0	0	0	0	0	0	0	0	0	0	0	0	0	0	0	0	0	0	0	0	0	0	0	0.1	0	0	0	0	0	0	0	0	0	0	0	0	0	0	0	0	0	0	0
Glandularia.phlogiflora	Glandularia.phlogiflora		0	0	0	0	0	0	0	0	0	0.1	0	0	0	0	0	0	0	0	0	0	0	0	0	0	0	0	0	0	0	0	0	0	0	0	0	0	0	0	0	0	0	0	0	0	0	0	0
Helianthemum brasiliensis	Helianthemum brasiliensis		0	0	0	0	0	0	0	0	0	0	0	0	0	0	0	0	0	0	0	0	0	0	0	0	0	0	0	0	0	0	0	0	0	0	0	0	0	0	0	0	0	0	0	0	0	0	0
Holcus lanatus	Holcus lanatus		0	0	0	0	0	0	0	0	0	0	0	0	0	0	0	0	0	0	0	0	0	0	0	0	0	0	0	0	0	0	0	0	0	0.1	0	0	0	0	0	0	0	0	0	0	0	0	0
Hypericum coletada	Hypericum coletada		0	0	0	0	0	0	0	0	0	0	0	0	0	0	0	0	0	0	0	0	0	0	0	0	0	0	0	0	0	0	0	0	0	0	0	0	0	0	0	0	0	0	0	0	0	0	0
Hypochaeris.brasiliensis	Hypochaeris.brasiliensis		0	0	0	0	0	0	0	0	0	0	0	0	0	0	0	0	0	0	0	0	0	0	0	0	0	0	0	0	0	0	0	0	0	0	0	0	0	0	0	0	0	0	0	0	0	0	0
Indet. 1	Coleta 1	14a	0	0	0	0.1	0	0	0	0	0	0	0	0	0	0	0	0	0	0	0	0	0	0	0	0	0	0	0	0	0	0	0	0	0	0	0	0	0	0	0	0	0	0	0	0	0	0	0
Indet. 3	Planta coleta	51a	0	0	0	0	0	0	0	0	0	0	0	0	0	0	0	0	0	0	0	0	0	0	0	0	0	0	0	0	0	0	0	0	0	0	0	0	0	0	0	0	0	0	0	0	0	0	0
Kyllinga odorata	Kyllinga odorata		0	0	0	0	0	0	0	0	0	0	0	0	0	0	0	0	0	0	0	0	0	0	0	0	0	0	0	0	0	0	0	0	0	0	0	0	0	0	0	0	0	0	0	0	0	0	0
Kylllinga cf. brevifolia	Kylllinga cf. brevifolia		0	0	0	0	0	0	0	0	0	0	0	0	0	0	0	0	0	0	0	0	0	0	0	0	0	0	0	0	0	0	0	0	0	0	0	0	0	0	0	0	0	0	0	0	0	0	0
Melastomataceae sp. 1	Melastomatacae 22a	22a	0	0	0	0	0	0	0	0	0	0	0	0	0	0	0	0	0	0	0	0	0	0	0	0	0	0	0	0	0	0	0	0	0	0	0	0	0	0	0	0	0	0	0	0	0	0	0
Mimosa.sparsa	Mimosa.sparsa		0	0	0	0	0	0	0	0	0	0	0	0	0	0	0	0	0	0	0	0	0	0	0	0	0	0	0	0	0	0	0	0	0	0	0	0	0	0	0	0	0	0	0	0	0	0.1	0
Paspalum dilatatum	Paspalum dilatatum		0	0	0	0	0	0	0	0	0	0	0	0	0	0	0	0	0	0	0	0	0	0	0	0	0	0	0	0	0	0	0	0	0	0	0	0	0	0	0	0	0	0	0	0	0	0	0
Pfaffia tuberosa	Pfaffia tuberosa		0	0	0	0	0	0.1	0	0	0	0	0	0	0	0	0	0	0	0	0	0	0	0	0	0	0	0	0	0	0	0	0	0	0	0	0	0	0	0	0	0	0	0	0	0	0	0	0
Poaceae sp. 1	Graminea A8	8a	0	0	0	0	0	0	0	0	0	0	0	0	0	0	0	0	0	0	0	0	0	0	0	0	0	0	0	0	0	0	0	0	0	0	0	0	0	0	0	0	0	0	0	0	0	0	0
Pteridophyta 1	Pteridophyta 1		0	0	0	0	0	0	0	0	0	0	0	0.1	0	0	0	0	0	0	0	0	0	0	0	0	0	0	0	0	0	0	0	0	0	0	0	0	0	0	0	0	0	0	0	0	0	0	0
Scleria sellowiana	Scleria sellowiana		0	0	0	0	0	0	0	0	0	0	0	0	0	0	0	0	0	0	0	0	0	0	0	0	0	0	0	0	0	0	0	0	0	0	0	0	0	0	0	0	0	0	0	0	0	0	0
Stenocephalum.magapotamicum	Stenocephalum.magapotamicum		0	0	0	0	0	0	0	0	0	0	0	0	0	0	0	0	0	0	0	0	0	0	0	0	0	0	0	0	0	0	0	0	0	0	0	0	0	0	0	0	0	0	0	0	0	0	0
Stevia sp.	Stevia sp.	32a	0	0	0	0	0	0	0	0	0	0	0	0	0	0	0	0	0	0	0	0	0	0	0	0	0	0	0	0	0	0	0	0	0	0	0	0	0	0	0.1	0	0	0	0	0	0	0	0
Riqueza			20	14	6	7	7	10	13	17	6	13	6	9	11	6	17	9	14	20	18	15	12	15	15	20	12	14	9	16	11	13	18	17	22	25	20	20	22	29	21	21	25	24	35	25	25	18	17
Médias Alturas	Médias Alturas		40	55	85	62	66	75	31	32	71	56	45	82	80	65	25	46	57	40	27	41	39	35	41	27	45	34	44	39	33	34	10	10	8	10	18	12	12	19	10	12	13	10	8	8	6	17	10
Sorgastrum setosum	Sorgastrum sp.		6	9	8	9	10	7	0.2	5	10	9	8	8	9	7	3	4	8	6	2	3	8	7	6	7	7	8	6	0.1	6	8	4	0.4	3	1	1	0.2	3	1	2	0	0.1	0.4	0.1	0	0	0.2	0
Andropogon lateralis	Andropogon lateralis		0	0	0	1	0.2	1	1	0.1	0.2	1	2	0	0	0	0.4	6	0.2	2	4	6	0.4	1	1	0.4	0	1	3	7	3	1	3	1	2	2	7	3	3	5	6	3	4	6	4	5	4	8	6
And + Sorg			6	9	8	10	10.2	8	1.2	5.1	10.2	10	10	8	9	7	3.4	10	8.2	8	6	9	8.4	8	7	7.4	7	9	9	7.1	9	9	7	1.4	5	3	8	3.2	6	6	8	3	4.1	6.4	4.1	5	4	8.2	6
Riqueza			20	14	6	7	7	10	13	17	6	13	6	9	11	6	17	9	14	20	18	15	12	15	15	20	12	14	9	16	11	13	18	17	22	25	20	20	22	29	21	21	25	24	35	25	25	18	17
Sorgastrum setosum	Sorgastrum sp.		6	9	8	9	10	7	0.2	5	10	9	8	8	9	7	3	4	8	6	2	3	8	7	6	7	7	8	6	0.1	6	8	4	0.4	3	1	1	0.2	3	1	2	0	0.1	0.4	0.1	0	0	0.2	0
[truncated: 40 more columns]
