# Supplementary material for: A local optimization framework for addressing conservation conflicts in mosaic ecosystems
Source: PLoS One. 2019 May 31;14(5):e0217812. doi: 10.1371/journal.pone.0217812 (PMC6544304; doi:10.1371/journal.pone.0217812)
Supplement: S2 File — Attached Separately. (XLSX) [file pone.0217812.s004.xlsx]

## Sheet: Sheet1
		all plots are 100m2
Espécie		A1NE1a	A1NE2a	A1NE3a	A1NW10a	A1NW11a	A1NW12a	A1SE4a	A1SE5a	A1SE6a	A1SW7a	A1SW8a	A1SW9a	A2NE1a	A2NE2a	A2NE3a	A2NW10a	A2NW11a	A2NW12a	A2SE4a	A2SE5a	A2SE6a	A2SW7a	A2SW8a	A2SW9a	A3NE1a	A3NE2a	A3NE3a	A3NW10a	A3NW11a	A3NW12a	A3SE4a	A3SE5a	A3SE6a	A3SW7a	A3SW8a	A3SW9a	I1NE1a	I1NE2a	I1NE3a	I1NW10a	I1NW11a	I1NW12a	I1SE4a	I1SE5a	I1SE6a	I1SW7a	I1SW8a	I1SW9a
Acca sellowiana	angiosperm																																														1
Allophylus edulis	angiosperm
Annona rugulosa	deciduous tree														1					2		1
Araucaria angustifolia	woody	1	2		2	2	1		2	2		2	1	5	3	4	4	5	1	1			4	3	1	3	4	2		2	2	1	1		1	1	1	1	2	2	4	6	1	1	9	3	1	1	1
Blepharocalix salicifolius	woody													1								1																					1
Calyptranthes conccina	woody																																							1					2		1		1
Campomanesia rhombea	woody							1									1						1
Casearia decandra	woody		1																																				2	1
Cedrela fissilis	woody
Cinnamomum amoenum	woody
Cinnamomum glaziovii	woody
Clethra scabra	woody																																								1
Cryptocaria aschersoniana	woody							1	1
Daphnopsis fasciculata	woody
Dasyphyllum spinescens	woody																				1
Drimys brasiliensis	woody																																																1
Drymis angustifolia	woody																							1
Eugenia handroi	woody
Eugenia oeidocarpa	woody																																					4										2	2
Eugenia subterminalis	woody																																											2	1	1
Eugenia uruguayensis	woody							1						1	1					1		1		1								1												1
Ilex microdonta	woody											1												1														1	1	2
Ilex paraguariensis	woody																																1
Inga lentiscifolia	woody
Inga virescens	woody
Lamanonia ternata	woody
Laplacea acutifolia	woody
Maytenus evonemoides											1																								1
Mimosa scabrella
Myrceugenia euosma																																1						1	1	2	2	1	1	4		4	1	1	3
Myrceugenia mesomischa						1		2			1	1	1		1												1		1				1	2		1	1
Myrceugenia miersiana																																															2	1	1
Myrceugenia myrcioides														1	1		2	2			2	2					1			1			1		1			1		1		6				1	1	1
Myrceugenia oxysepala											1		1
Myrcia guianensis		1																																												1	1
Myrcia lageana																																						1					1				1
Myrcia oligantha					1																	1				1							1
Myrcia retorta		1	3	3	2	3	1	4	3	2		2	1	1		2		1	3	1			2		1	2			1	1		2	1	1		2
Myrciaria floribunda																1				1
Myrsine coriacea				1																																							2
Myrsine lorentziana																										1		1			2	1
Nectandra grandiflora
Ocotea corymbosa
Ocotea elegans																									1
Ocotea porosa															1				1					1	1				1
Ocotea pulchella							1					1	1															1					1		1	1		1	1
Piptocarpha angustifolia
Piptocarpha axillaris
Podocarpus lambertii			1	1	1			2		1				3			2		1			2			5	3			1	3	3	1	1	2		1	3
Prunus myrtifolia
Roupala brasiliensis										1
Sapium glandulosum		1															1				3
Siphoneugenia reitzii			1		1	1	1				1			1				3								1		1						1	1					2		3	1		2		2		4
Solanum mauritianum
Solanum pseudoquina
Symplocos uniflora																																																	1
Tibouchina sellowiana
Vernonanthura discolor							1								1							1
Vitex megapotamica																								1
Weinmannia paulliniifolia
Xylosma pseudosalzmanii
Zanthoxylum rhoifolium																					1	1			1																								1
		4	5	3	5	4	5	6	3	4	4	5	5	7	7	3	5	4	4	5	4	8	3	6	6	6	3	4	4	4	3	6	8	4	5	5	3	7	5	7	3	4	6	4	4	5	9	5	9
[truncated: 60 more columns]
